# Supplementary material for: Spatio-temporal modeling of visceral leishmaniasis in Midwest Brazil: An ecological study of 18-years data (2001–2018)
Source: PLoS One. 2020 Oct 2;15(10):e0240218. doi: 10.1371/journal.pone.0240218 (PMC7531797; doi:10.1371/journal.pone.0240218)
Supplement: S2 Table — (XLS) [file pone.0240218.s002.xls]

## Sheet: Sheet1
Supporting Information
S2 Table. Correlation matrix of smooth relative risk (SRR) and predictor variables.
This table is part of the Support Information files of manuscript "Spatio-temporal modeling of visceral leishmaniasis in Midwest Brazil: An ecological study of 18-years data (2001–2018)", submitted to PLOS ONE
Authors: Oliveira EF, Oliveira AG, Arruda CCP, Fernandes WS, Medeiros MJ
Corresponding authors: Everton F. Oliveira (everton.falcao@ufms.br) and Márcio J. Medeiros (mjmedeiros@macae.ufrj.br)
Correlations
		SRR	Number of permanent private households	Total number of residents per permanent private household	Average number of residents in permanent private housing units	Income – value of median monthly nominal income of persons ≥10 years of age	Proportion of the population with a toilet at home	Proportion of the population with household water supply	Proportion of the population with regular garbage collection by a public cleaning service	Education index	Income and poverty index	Environmental sanitation index	Housing and living conditions index	Urban Quality of Life Index	Social exclusion index	Poverty of the persons responsible for permanent private housing units	Income inequality	Literacy rate	Years of education of persons responsible for permanent private housing units
SRR	Pearson Correlation	1	0.140132	0.158416	0.2275	-0.561553	0.139785	0.132126	0.139623	-0.482125	-0.586546	-0.195247	-0.507499	-0.534327	0.511493	0.576028	0.524322	0.453428	0.42844
	Sig. (2-tailed)		0.233724	0.177634	0.0512531	1.93866e-07	0.234895	0.261789	0.235441	1.36439e-05	3.98639e-08	0.0955012	3.93274e-06	9.42506e-07	3.20366e-06	7.88224e-08	1.62879e-06	4.97038e-05	0.000139973
	N	74	74	74	74	74	74	74	74	74	74	74	74	74	74	74	74	74	74
Number of permanent private households	Pearson Correlation	0.140132	1	0.996343	0.296279	-0.3514	0.999999	0.985926	0.999972	-0.352936	-0.402032	-0.116839	-0.0920378	-0.318523	0.44035	0.441932	0.343074	0.393963	0.390341
	Sig. (2-tailed)	0.233724		1.13485e-78	0.0103736	0.00214105	3.3639e-205	1.11421e-57	1.16815e-154	0.00204037	0.00038436	0.321502	0.435439	0.00567795	8.63162e-05	8.08358e-05	0.00276815	0.000514896	0.00058571
	N	74	74	74	74	74	74	74	74	74	74	74	74	74	74	74	74	74	74
Total number of residents per permanent private household	Pearson Correlation	0.158416	0.996343	1	0.363071	-0.375788	0.996302	0.979032	0.99616	-0.396093	-0.432731	-0.160105	-0.0825021	-0.354199	0.480789	0.481345	0.363516	0.436379	0.431917
	Sig. (2-tailed)	0.177634	1.13485e-78		0.00147622	0.000968774	1.68831e-78	1.69411e-51	6.55392e-78	0.000476991	0.000117843	0.172998	0.484664	0.00196084	1.45279e-05	1.41537e-05	0.00145502	0.000101617	0.000121773
	N	74	74	74	74	74	74	74	74	74	74	74	74	74	74	74	74	74	74
Average number of residents in permanent private housing units	Pearson Correlation	0.2275	0.296279	0.363071	1	-0.453206	0.295814	0.260182	0.29425	-0.654806	-0.516294	-0.653816	0.114101	-0.565283	0.664432	0.630117	0.350897	0.665255	0.651206
	Sig. (2-tailed)	0.0512531	0.0103736	0.00147622		5.01805e-05	0.0105001	0.0251706	0.0109357	2.47358e-10	2.49519e-06	2.68756e-10	0.333051	1.54364e-07	1.08603e-10	1.79488e-09	0.00217493	1.01081e-10	3.33978e-10
	N	74	74	74	74	74	74	74	74	74	74	74	74	74	74	74	74	74	74
Income – value of median monthly nominal income of persons ≥10 years of age	Pearson Correlation	-0.561553	-0.3514	-0.375788	-0.453206	1	-0.350848	-0.324258	-0.348876	0.699028	0.921807	0.558552	0.701305	0.866927	-0.824041	-0.899478	-0.907826	-0.720458	-0.665681
	Sig. (2-tailed)	1.93866e-07	0.00214105	0.000968774	5.01805e-05		0.00217825	0.00482541	0.0023161	4.31989e-12	2.36444e-31	2.32383e-07	3.43845e-12	1.81835e-23	1.92825e-19	1.3447e-27	6.88462e-29	4.61468e-13	9.73891e-11
	N	74	74	74	74	74	74	74	74	74	74	74	74	74	74	74	74	74	74
Proportion of the population with a toilet at home	Pearson Correlation	0.139785	0.999999	0.996302	0.295814	-0.350848	1	0.985963	0.999978	-0.352132	-0.40152	-0.115943	-0.0914864	-0.317711	0.439823	0.441415	0.342753	0.393238	0.389651
	Sig. (2-tailed)	0.234895	3.3639e-205	1.68831e-78	0.0105001	0.00217825		1.01405e-57	9.04916e-159	0.00209252	0.00039165	0.325252	0.438207	0.00580881	8.82151e-05	8.2591e-05	0.00279532	0.000528408	0.000600168
	N	74	74	74	74	74	74	74	74	74	74	74	74	74	74	74	74	74	74
Proportion of the population with household water supply	Pearson Correlation	0.132126	0.985926	0.979032	0.260182	-0.324258	0.985963	1	0.985922	-0.31593	-0.362912	-0.0408022	-0.0741503	-0.267727	0.39618	0.402552	0.312916	0.352929	0.348267
	Sig. (2-tailed)	0.261789	1.11421e-57	1.69411e-51	0.0251706	0.00482541	1.01405e-57		1.12578e-57	0.00610534	0.00148384	0.729972	0.530088	0.0211032	0.0004755	0.000377089	0.00663732	0.00204085	0.00236022
	N	74	74	74	74	74	74	74	74	74	74	74	74	74	74	74	74	74	74
Proportion of the population with regular garbage collection by a public cleaning service	Pearson Correlation	0.139623	0.999972	0.99616	0.29425	-0.348876	0.999978	0.985922	1	-0.349334	-0.400089	-0.112844	-0.0897622	-0.315059	0.438474	0.439939	0.341992	0.390649	0.387371
	Sig. (2-tailed)	0.235441	1.16815e-154	6.55392e-78	0.0109357	0.0023161	9.04916e-159	1.12578e-57		0.00228345	0.000412678	0.338436	0.446923	0.00625497	9.32578e-05	8.77948e-05	0.00286068	0.000579366	0.000650295
	N	74	74	74	74	74	74	74	74	74	74	74	74	74	74	74	74	74	74
Education index	Pearson Correlation	-0.482125	-0.352936	-0.396093	-0.654806	0.699028	-0.352132	-0.31593	-0.349334	1	0.806875	0.721217	0.414695	0.914075	-0.88646	-0.83671	-0.593884	-0.978487	-0.969706
	Sig. (2-tailed)	1.36439e-05	0.00204037	0.000476991	2.47358e-10	4.31989e-12	0.00209252	0.00610534	0.00228345		3.99476e-18	4.24739e-13	0.00023927	6.14341e-30	8.53371e-26	1.65478e-20	2.44183e-08	4.22775e-51	8.1701e-46
	N	74	74	74	74	74	74	74	74	74	74	74	74	74	74	74	74	74	74
Income and poverty index	Pearson Correlation	-0.586546	-0.402032	-0.432731	-0.516294	0.921807	-0.40152	-0.362912	-0.400089	0.806875	1	0.60846	0.655447	0.936864	-0.940829	-0.969147	-0.921562	-0.840652	-0.80112
	Sig. (2-tailed)	3.98639e-08	0.00038436	0.000117843	2.49519e-06	2.36444e-31	0.00039165	0.00148384	0.000412678	3.99476e-18		8.88705e-09	2.34385e-10	1.39568e-34	1.44903e-35	1.56209e-45	2.63517e-31	7.3824e-21	1.03191e-17
	N	74	74	74	74	74	74	74	74	74	74	74	74	74	74	74	74	74	74
Environmental sanitation index	Pearson Correlation	-0.195247	-0.116839	-0.160105	-0.653816	0.558552	-0.115943	-0.0408022	-0.112844	0.721217	0.60846	1	0.285813	0.793272	-0.669842	-0.630964	-0.45799	-0.716161	-0.702644
	Sig. (2-tailed)	0.0955012	0.321502	0.172998	2.68756e-10	2.32383e-07	0.325252	0.729972	0.338436	4.24739e-13	8.88705e-09		0.013567	3.58609e-17	6.74754e-11	1.68178e-09	4.0781e-05	7.3457e-13	3.00357e-12
	N	74	74	74	74	74	74	74	74	74	74	74	74	74	74	74	74	74	74
Housing and living conditions index	Pearson Correlation	-0.507499	-0.0920378	-0.0825021	0.114101	0.701305	-0.0914864	-0.0741503	-0.0897622	0.414695	0.655447	0.285813	1	0.65857	-0.475259	-0.552682	-0.725111	-0.40892	-0.360263
	Sig. (2-tailed)	3.93274e-06	0.435439	0.484664	0.333051	3.43845e-12	0.438207	0.530088	0.446923	0.00023927	2.34385e-10	0.013567		1.79928e-10	1.87875e-05	3.29594e-07	2.7625e-13	0.000297703	0.0016164
	N	74	74	74	74	74	74	74	74	74	74	74	74	74	74	74	74	74	74
Urban Quality of Life Index	Pearson Correlation	-0.534327	-0.318523	-0.354199	-0.565283	0.866927	-0.317711	-0.267727	-0.315059	0.914075	0.936864	0.793272	0.65857	1	-0.922794	-0.921239	-0.808854	-0.916621	-0.885791
	Sig. (2-tailed)	9.42506e-07	0.00567795	0.00196084	1.54364e-07	1.81835e-23	0.00580881	0.0211032	0.00625497	6.14341e-30	1.39568e-34	3.58609e-17	1.79928e-10		1.5226e-31	3.03686e-31	2.86124e-18	2.17696e-30	1.04193e-25
	N	74	74	74	74	74	74	74	74	74	74	74	74	74	74	74	74	74	74
Social exclusion index	Pearson Correlation	0.511493	0.44035	0.480789	0.664432	-0.824041	0.439823	0.39618	0.438474	-0.88646	-0.940829	-0.669842	-0.475259	-0.922794	1	0.95106	0.802173	0.91313	0.892878
	Sig. (2-tailed)	3.20366e-06	8.63162e-05	1.45279e-05	1.08603e-10	1.92825e-19	8.82151e-05	0.0004755	9.32578e-05	8.53371e-26	1.44903e-35	6.74754e-11	1.87875e-05	1.5226e-31		1.8646e-38	8.69484e-18	8.95781e-30	1.17917e-26
	N	74	74	74	74	74	74	74	74	74	74	74	74	74	74	74	74	74	74
Poverty of the persons responsible for permanent private housing units	Pearson Correlation	0.576028	0.441932	0.481345	0.630117	-0.899478	0.441415	0.402552	0.439939	-0.83671	-0.969147	-0.630964	-0.552682	-0.921239	0.95106	1	0.870689	0.875889	0.834326
	Sig. (2-tailed)	7.88224e-08	8.08358e-05	1.41537e-05	1.79488e-09	1.3447e-27	8.2591e-05	0.000377089	8.77948e-05	1.65478e-20	1.56209e-45	1.68178e-09	3.29594e-07	3.03686e-31	1.8646e-38		6.93398e-24	1.73872e-24	2.66835e-20
	N	74	74	74	74	74	74	74	74	74	74	74	74	74	74	74	74	74	74
Income inequality	Pearson Correlation	0.524322	0.343074	0.363516	0.350897	-0.907826	0.342753	0.312916	0.341992	-0.593884	-0.921562	-0.45799	-0.725111	-0.808854	0.802173	0.870689	1	0.637895	0.587937
	Sig. (2-tailed)	1.62879e-06	0.00276815	0.00145502	0.00217493	6.88462e-29	0.00279532	0.00663732	0.00286068	2.44183e-08	2.63517e-31	4.0781e-05	2.7625e-13	2.86124e-18	8.69484e-18	6.93398e-24		9.79909e-10	3.63608e-08
	N	74	74	74	74	74	74	74	74	74	74	74	74	74	74	74	74	74	74
Literacy rate	Pearson Correlation	0.453428	0.393963	0.436379	0.665255	-0.720458	0.393238	0.352929	0.390649	-0.978487	-0.840652	-0.716161	-0.40892	-0.916621	0.91313	0.875889	0.637895	1	0.981194
	Sig. (2-tailed)	4.97038e-05	0.000514896	0.000101617	1.01081e-10	4.61468e-13	0.000528408	0.00204085	0.000579366	4.22775e-51	7.3824e-21	7.3457e-13	0.000297703	2.17696e-30	8.95781e-30	1.73872e-24	9.79909e-10		3.49557e-53
	N	74	74	74	74	74	74	74	74	74	74	74	74	74	74	74	74	74	74
Years of education of persons responsible for permanent private housing units	Pearson Correlation	0.42844	0.390341	0.431917	0.651206	-0.665681	0.389651	0.348267	0.387371	-0.969706	-0.80112	-0.702644	-0.360263	-0.885791	0.892878	0.834326	0.587937	0.981194	1
	Sig. (2-tailed)	0.000139973	0.00058571	0.000121773	3.33978e-10	9.73891e-11	0.000600168	0.00236022	0.000650295	8.1701e-46	1.03191e-17	3.00357e-12	0.0016164	1.04193e-25	1.17917e-26	2.66835e-20	3.63608e-08	3.49557e-53
	N	74	74	74	74	74	74	74	74	74	74	74	74	74	74	74	74	74	74
